# Supplementary material for: Progress in soybean functional genomics over the past decade
Source: Plant Biotechnol J. 2021 Aug 25;20(2):256–82. doi: 10.1111/pbi.13682 (PMC8753368; doi:10.1111/pbi.13682)
Supplement: Supplementary file 1 — Table S1 Representative genes related to agronomically important traits in soybean. [file PBI-20-256-s001.xlsx]

## Sheet: Sheet1
Table S1. Representative genes related to agronomically important traits in soybean
Gene	Accession number	Functional annotation	Controlling trait	Reference
PS	Glyma12g31280	unknow protein	Yield/Stress resistance	Liu et al. 2020c
P1	Glyma09g41460	unknow protein	Yield/Stress resistance	Liu et al. 2020c
PD1	Glyma01g45070	HD-Zip transcription factor	Yield/Stress resistance	Liu et al. 2020c
CTP	Glyma05g00560	DIACYLGLYCEROL KINASE 1	Yield/Flowering	Zhao et al. 2017
PP2C-1	Glyma17g33690	a putative phosphatase 2C protein	Yield (seed weight)/Domestication	Lu et al. 2017b
GmCIF1	Glyma17g04040	cell-wall inhibitor of beta-fructosidase	Yield (seed weight)	Tang et al. 2017
GA20OX	Glyma07g08950	gibberellin 20 oxidase 2	Yield (seed size/weight)/ Seed quality (oil content)/Domestication	Lu et al. 2016
NFYA	Glyma02g47380	a domain of the nuclear transcription factor Y	Yield (seed size/weight)/ Seed quality (oil content)/Domestication	Lu et al. 2016
SoyWRKY15a	Glyma05g20710	WRKY transcription factor	Yield (seed size)/Domestication	Gu et al. 2017
GmCYP78A70	Glyma01g07580	Cytochrome P450 CYP2 subfamily/homolog of AtCYP78A7/KLU	Yield (seed size)	Zhao et al. 2016
GmCYP78A57	Glyma02g13210	Cytochrome P450 CYP2 subfamily/homolog of AtCYP78A6/KLU	Yield (seed size)	Zhao et al. 2016
GmCYP78A72	Glyma19g42940	Cytochrome P450 CYP2 subfamily/homolog of AtCYP78A5/KLU	Yield (seed size)	Zhao et al. 2016
GmKIX8-1	Glyma17g12140	unknow protein	Yield (seed size)	Nguyen et al. 2020
BIG SEEDS1	Glyma10g38970	a group II member of the TIFY family of transcription regulators	Yield (seed size)	Ge et al. 2016
GmCYP78A10	Glyma05g00220	Cytochrome P450 CYP2 subfamily	Yield (seed size )	Wang et al. 2015b
Ln	Glyma20g25000	C2HC zinc fingers transcription factor	Yield (seed number per pod)	Jeong et al. 2011; Jeong et al. 2012; Fang et al. 2013
GmMYB14	Glyma19g34740	MYB transcription factor 14	Yield (plant architecture)/Stress resistance (drought)	Chen et al. 2021
Dt1	Glyma19g37890	Terminal Flower 1 gene 2	Yield (plant architecture)/Domestication	Tian et al. 2010; Liu et al. 2010
Dt2	Glyma18g50910	MADS-domain factor	Yield (plant architecture)	Ping et al. 2014
GmSPL9a	Glyma02g30670	squamosa promoter binding protein-like 9	Yield (plant architecture)	Bao et al. 2019; Cao et al. 2015b
GmSPL9b	Glyma18g36960	squamosa promoter binding protein-like 9	Yield (plant architecture)	Bao et al. 2019; Cao et al. 2015b
GmSPL9c	Glyma03g29901	squamosa promoter binding protein-like 9	Yield (plant architecture)	Bao et al. 2019; Cao et al. 2015b
GmSPL9d	Glyma19g32800	squamosa promoter binding protein-like 9	Yield (plant architecture)	Bao et al. 2019; Cao et al. 2015b
GmILPA1	Glyma11g02890	anaphase-promoting complex subunit 8-like protein	Yield (petiole angle)	Gao et al. 2017
CRY2a	Glyma20g35220	Cryptochrome 2c	Yield (leaf senescence)	Meng et al. 2013
CIB1	Glyma11g12450	basic helix-loop-helix (bHLH)protein	Yield (leaf senescence)	Meng et al. 2013
GmCHLI1	Glyma13g30560	magnesium chelatase subunit	Yield (chlorophyll degradation)	Li et al. 2016a
GmCHLI2	Glyma15g08680	magnesium chelatase subunit	Yield (chlorophyll degradation)	Li et al. 2016a
GmCHLI3	Glyma07g32550	magnesium chelatase subunit	Yield (chlorophyll degradation)	Li et al. 2016a
GmCHLI4	Glyma13g24050	magnesium chelatase subunit	Yield (chlorophyll degradation)	Li et al. 2016a
cytG	GlmaCp017	chloroplast protein PsbM	Yield (chlorophyll degradation)	Kohzuma et al. 2017
D2	Glyma11g02980	Stay-green gene 2 (SGR2)	Yield (chlorophyll degradation)	Fang et al. 2014; Li et al. 2016a; Slattery et al. 2016
D1	Glyma01g42390	Stay-green gene 2 (SGR2)	Yield (chlorophyll degradation)	Fang et al. 2014; Li et al. 2016a; Slattery et al. 2016
GmPSKγ1	Glyma02g13971	phytosulfokine-gamma1	Yield	Yu et al. 2019
GmETO1	Glyma02g39460	ethylene-overproduction protein 1	Stress resistance (PUE)	Zhang et al. 2020d
GmACP1	Glyma08g20820	acid phosphatase	Stress resistance (PUE)	Zhang et al. 2014
GmPHR25	Glyma15g29620	PHOSPHATE STARVATION RESPONSE 25	Stress resistance (PUE)	Xue et al. 2017
GmPAP1-like	Glyma08g40210	purple acid phosphatase 1-like	Stress resistance (PUE)	Wu et al. 2018
GmPT1	Glyma10g33030	inorganic phosphate transporter 1-1	Stress resistance (PUE)	Song et al. 2014
GmALMT	Glyma02g16680	Aluminium activated malate transporter family protein	Stress resistance (PUE)	Peng et al. 2018
GmACS1	Glyma05g23020	1-aminocyclopropane-1-carboxylate synthase (ACS) isoforms	Stress resistance (P. sojae)	Yang et al. 2019
GmACS2	Glyma17g16990	1-aminocyclopropane-1-carboxylate synthase (ACS) isoforms	Stress resistance (P. sojae)	Yang et al. 2019
GmACS3	Glyma11g04890	1-aminocyclopropane-1-carboxylate synthase (ACS) isoforms	Stress resistance (P. sojae)	Yang et al. 2019
GmMYB29A2	Glyma02g00820	glyceollin transcription factor	Stress resistance (P. sojae)	Jahan et al. 2020
GmERF5	Glyma14g05470	ethylene response factor 5	Stress resistance (P. sojae)	Dong et al. 2015
GmRPA3c	Glyma20g24590	a subunits 3 encoding gene	Stress resistance (iron)	Atwood et al. 2014
GmbHLH57	Glyma12g30240	basic helix-loop-helix transcription factors 57	Stress resistance (Fe homeostasis)	Li et al. 2018a
GmbHLH300	Glyma03g28630	basic helix-loop-helix transcription factors 300	Stress resistance (Fe homeostasis)	Li et al. 2018a
GmNAC29	Glyma20g04400	transcriptional factor NAC29	Stress resistance	Wang et al. 2015a
GmMYB174	Glyma18g05050	MYB transcription factor 174	Stress resistance	Wang et al. 2015a
GmHMA3	Glyma09g06170	heavy-metal transporter	Stress resisitance (Cadmium translocation)	Wang et al. 2012b
GmST1	Glyma13g26070	sulfotransferase encoding gene	Stress resisitance (biotic stress-virus)	Zhao et al. 2021
GmKR3	Glyma06g41700	TIR–NBS–LRR type R gene	Stress resisitance (biotic stress-virus)	Xun et al. 2019
Rhg4	Glyma08g11490	serine hydroxymethyltransferase 4	Stress resisitance (biotic stress-SCN)	Liu et al. 2012
GmAFS	Glyma17g05500	terpene synthase gene	Stress resisitance (biotic stress-SCN)	Lin et al. 2017
Rsv4	NM_001249088	RNase H family protein	Stress resisitance (biotic stress-SCN)	Ishibashi et al. 2019
GmRPK2A	Glyma13g06210	CLAVATA9/ENDOSPERM SURROUNDING REGION (CLE)-like peptides	Stress resisitance (biotic stress-SCN)	Guo et al. 2015
GmRPK2B	Glyma19g03710	CLAVATA10/ENDOSPERM SURROUNDING REGION (CLE)-like peptides	Stress resisitance (biotic stress-SCN)	Guo et al. 2015
GmCRNA	Glyma08g28900	CLAVATA7/ENDOSPERM SURROUNDING REGION (CLE)-like peptides	Stress resisitance (biotic stress-SCN)	Guo et al. 2015
GmCRNB	Glyma18g51820	CLAVATA8/ENDOSPERM SURROUNDING REGION (CLE)-like peptides	Stress resisitance (biotic stress-SCN)	Guo et al. 2015
GmCLV1A	Glyma.11g12186	CLAVATA3/ENDOSPERM SURROUNDING REGION (CLE)-like peptides	Stress resisitance (biotic stress-SCN)	Guo et al. 2015
GmCLV1B	Glyma12g04390	CLAVATA4/ENDOSPERM SURROUNDING REGION (CLE)-like peptides	Stress resisitance (biotic stress-SCN)	Guo et al. 2015
GmCLV1C	Glyma11g12193	CLAVATA5/ENDOSPERM SURROUNDING REGION (CLE)-like peptides	Stress resisitance (biotic stress-SCN)	Guo et al. 2015
GmCLV2A	Glyma09g38720	CLAVATA6/ENDOSPERM SURROUNDING REGION (CLE)-like peptides	Stress resisitance (biotic stress-SCN)	Guo et al. 2015
GmCLV2B	Glyma18g47610	CLAVATA11/ENDOSPERM SURROUNDING REGION (CLE)-like peptides	Stress resisitance (biotic stress-SCN)	Guo et al. 2015
Syn12	Glyma12g32100	syntaxins of the t-SNARE family	Stress resisitance (biotic stress-SCN)	Dong et al. 2020
Syn16	Glyma16g27050	syntaxins of the t-SNARE family	Stress resisitance (biotic stress-SCN)	Dong et al. 2020
Rhg1	Glyma18g02590	SOLUBLE NSF ATTACMENT PROTEIN (SNAP)18	Stress resisitance (biotic stress-SCN)	Cook et al. 2012; Liu et al. 2017
GmNDR1a	Glyma13g36340	Nonrace specific disease 1	Stress resisitance (biotic stress-pathogen)	Selote et al. 2014
GmNDR1b	Glyma12g34210	Nonrace specific disease 1	Stress resisitance (biotic stress-pathogen)	Selote et al. 2014
GmPep914	Glyma12g00990	8-aa peptide	Stress resisitance (biotic stress)	Yamaguchi et al. 2011
GmPep890	Glyma09g36370	8-aa peptide	Stress resisitance (biotic stress)	Yamaguchi et al. 2011
GmLMM1	Glyma13g06490	malectin-like receptor kinase	Stress resisitance (biotic stress)	Wang et al. 2020a
GmSubPep	Glyma18g48580	12-aa peptide	Stress resisitance (biotic stress)	Pearce et al. 2010
GmDR1	Glyma10g12400	ecto-and two transmembrane domains	Stress resisitance (biotic stress)	Ngaki et al. 2021
HSP40	Glyma15g06290	Heat-shock proteins	Stress resisitance (biotic stress)	Liu and Whitham 2013
GmCDF1	Glyma08g10750	cation diffusion facilitator (CDF) family protein	Stress resisitance (abiotic stresses-salt)	Zhang et al. 2019c
GmbZIP110	Glyma08g12170	bZIP transcription factor bZIP110	Stress resisitance (abiotic stresses-salt)	Xu et al. 2016
GmPHD6	Glyma09g07970	Plant homeodomain (PHD) finger proteins	Stress resisitance (abiotic stresses-salt)	Wei et al. 2017
LHP1-2	Glyma03g23260	like heterochromatin protein 1	Stress resisitance (abiotic stresses-salt)	Wei et al. 2017
LHP1-1	Glyma16g08860	like heterochromatin protein 1	Stress resisitance (abiotic stresses-salt)	Wei et al. 2017
GmAKT1	Glyma17g12740	AKT1-type K+ channel	Stress resisitance (abiotic stresses-salt)	Wang et al. 2021b
GmRD22	Glyma06g08540	BURP-domain	Stress resisitance (abiotic stresses-salt)	Wang et al. 2012a
THI1	Glyma10g39740	thiamine thiazole synthase	Stress resisitance (abiotic stresses-salt)	Pan et al. 2016
SSAC1	Glyma11g05720	AP2 domain-containing	Stress resisitance (abiotic stresses-salt)	Pan et al. 2016
GmSIN1	Glyma13g35550	transcription factor NAC27	Stress resisitance (abiotic stresses-salt)	Li et al. 2019b
GmNAC20	Glyma02g26480	transcriptional factor NAC20	Stress resisitance (abiotic stresses-salt)	Hao et al. 2011
GmNAC11	Glyma19g28476	transcriptional factor NAC11	Stress resisitance (abiotic stresses-salt)	Hao et al. 2011
GmSALT3/GmCHX1	Glyma03g32900	K+/H+ antiporter gene 1	Stress resisitance (abiotic stresses-salt)	Guan et al. 2014; Qi et al. 2014; Qu et al. 2021
GmWRKY13	Glyma13g00380	WRKY transcription factor 13	Stress resisitance (abiotic stresses-drought)	Zhou et al. 2008
GmWRKY21	Glyma04g39650	WRKY transcription factor 21	Stress resisitance (abiotic stresses-drought)	Zhou et al. 2008
GmLCLa1	Glyma16g01980	LHY-CCA1-LIKE orthologs	Stress resisitance (abiotic stresses-drought)	Yuan et al. 2021
GmLCLa2	Glyma07g05410	LHY-CCA1-LIKE orthologs	Stress resisitance (abiotic stresses-drought)	Yuan et al. 2021
GmLCLb1	Glyma03g42260	LHY-CCA1-LIKE orthologs	Stress resisitance (abiotic stresses-drought)	Yuan et al. 2021
GmLCLb2	Glyma19g45030	LHY-CCA1-LIKE orthologs	Stress resisitance (abiotic stresses-drought)	Yuan et al. 2021
GmNAC8	Glyma16g26740	transcriptional factor NAC8	Stress resisitance (abiotic stresses-drought)	Yang et al. 2020
GmWRKY54	Glyma10g01450	WRKY transcription factor 54	Stress resisitance (abiotic stresses-drought)	Wei et al. 2019
GmPUB6	Glyma02g03890	U-box domain	Stress resisitance (abiotic stresses-drought)	Wang et al. 2020d
WRKY20	Glyma08g02580	WRKY transcription factor	Stress resisitance (abiotic stresses-drought)	Luo et al. 2013
GmCDPK3	Glyma02g34890	calcium dependent protein kinase	Stress resisitance (abiotic stresses-drought and salt)	Wang et al. 2019a
GmMYB118	Glyma17g10250	MYB transcription factor	Stress resisitance (abiotic stresses-drought and salt)	Du et al. 2018
GmABAS1	Glyma19g36170	1R-subtype MYB	Stress resisitance (abiotic stresses-ABA related)	Ku et al. 2020
GmEXPB2	Glyma10g24080	β-expansin	Stress resisitance (abiotic stresses)/Nitrogen Fixation	Guo et al. 2011; Li et al. 2015
GmERF135	Glyma17g15460	EREBP/AP2 transcription factor	Stress resisitance (abiotic stress)	Zhao et al. 2019
GmWNK1	Glyma03g04450	a putative WNK kinase	Stress resisitance	Wang et al. 2010
GsERF7	Glyma07g04950	AP2/ERF domain-containing protein	Stress resisitance	Feng et al. 2020
GmERF3	Glyma03g42450	EREBP/AP2 transcription factor	Stress resisitance	Zhang et al. 2009
GmNAC109	Glyma14g24220	transcriptional factor NAC109	Stress resisitance	Yang et al. 2019
GmWRKY27	Glyma15g00570	WRKY transcription factor 27	Stress resisitance	Wang et al. 2015a
GmMPK6/GMK1	Glyma07g32750	mitogen-activated protein kinase 6	Stress resisitance	Liu et al. 2014a; Im et al. 2012
GmMPK4a	Glyma16g03670	mitogen-activated protein kinase 4	Stress resisitance	Liu et al. 2011
GmMPK4b	Glyma07g07270	mitogen-activated protein kinase 4	Stress resisitance	Liu et al. 2011
GmMPK4c	Glyma09g39190	mitogen-activated protein kinase 4	Stress resisitance	Liu et al. 2011
GmMPK4d	Glyma18g47140	mitogen-activated protein kinase 4	Stress resisitance	Liu et al. 2011
GmOLEO1	Glyma20g33850	oleosin-encoding gene	Seed quality (oil content)	Zhang et al. 2019b
Rab5a1	Glyma18g05120	a small GTPase	Seed quality (oil content)	Wei et al. 2020b
Rab5a2	Glyma11g33100	a small GTPase	Seed quality (oil content)	Wei et al. 2020b
MGL	Glyma10g31590	methionine γ-lyase	Seed quality (oil content)	Teshima et al. 2020
GmbZIP123	Glyma06g01240	bZIP transcription factor	Seed quality (oil content)	Song et al. 2013a
DGAT	Glyma17g06120	diacylglycerolacyltransferase-1b	Seed quality (oil content)	Roesler et al. 2016
GmZF392	Glyma12g33320	Zinc finger C-x8-C-x5-C-x3-H type family protein	Seed quality (oil content)	Lu et al. 2021
GmPDAT	Glyma13g16790	REGULATOR OF CHROMOSOME CONDENSATION	Seed quality (oil content)	Liu et al. 2020a; Liu et al. 2020b
GmMYB73	Glyma06g45941	MYB transcription factor MYB73	Seed quality (oil content)	Liu et al. 2014b
GmZF351	Glyma06g44440	Zinc finger C-x8-C-x5-C-x3-H type family protein	Seed quality (oil content)	Li et al. 2017b
GmSDP1-4	Glyma03g28660	triacylglycerol lipase SDP1	Seed quality (oil content)	Kanai et al. 2019
GmSDP1-3	Glyma19g31410	triacylglycerol lipase SDP1	Seed quality (oil content)	Kanai et al. 2019
GmSDP1-2	Glyma10g16530	triacylglycerol lipase SDP1	Seed quality (oil content)	Kanai et al. 2019
GmSDP1-1	Glyma02g34508	triacylglycerol lipase SDP1	Seed quality (oil content)	Kanai et al. 2019
GmWRI1b	Glyma08g24420	ethylene-responsive transcription factor WRI1b	Seed quality (oil content)	Guo et al. 2020
GmSWEET10a	Glyma15g05470	sugar efflux transporter SWEET39	Seed quality (oil and protein contents)	Wang et al. 2020e
GmSWEET10b	Glyma08g19580	sugar efflux transporter SWEET24	Seed quality (oil and protein contents)	Wang et al. 2020e
GmWRI1a	Glyma15g34770	ethylene-responsive transcription factor WRI1a	Seed quality (oil and fatty acid)	Chen et al. 2018
CHS8	Glyma11g01350	chalcone synthase 8	Seed quality (Isoflavone synthesis)	Yi et al. 2010
GmMPK1	Glyma08g42240	mitogen-activated protein kinase	Seed quality (Isoflavone content)	Wu et al. 2020
CHR5	Glyma18g52250	chalcone reductase CHR5	Seed quality (Isoflavone content)	Mameda et al. 2018
GmMaT2	Glyma18g49240	malonyl-CoA:flavonoid acyltransferase	Seed quality (Isoflavone content)	Ahmad et al. 2021
GmMaT4	Glyma18g50340	malonyl-CoA:flavonoid acyltransferase	Seed quality (Isoflavone content)	Ahmad et al. 2021
HSFB2b	Glyma11g02800	a class B heat shock factor	Seed quality (flavonoid biosynthesis)/stress (salt)/Domestication	Bian et al. 2020
GmCCD4	Glyma01g35910	carotenoid cleavage dioxygenase 4	Seed quality (carotenoid content)	Gao et al. 2021
GmMYB29	Glyma20g35180	MYB transcription factor 29	Seed quality	Chu et al. 2017
GmFad3a	Glyma14g37350	omega-3 fatty acid desaturase	Seed quality	Reinprecht et al. 2009
GmFad3b	Glyma02g39230	omega-3 fatty acid desaturase	Seed quality	Reinprecht et al. 2009
GmFad3c	Glyma18g06950	omega-3 fatty acid desaturase	Seed quality	Reinprecht et al. 2009
KASI	Glyma08g08910	β-ketoacyl-synthase 1	Seed quality	Dobbels et al. 2017
Rj2/Rfg1	Glyma16g33780	TIR-NBS-LRR family protein	Nitrogen Fixation	Yang et al. 2010
GmBEHL1	Glyma01g38450	BES1/BZR1 family protein	Nitrogen Fixation	Yan et al. 2018
GmYUC2a	Glyma14g15820	auxin biosynthesis	Nitrogen Fixation	Wang et al. 2019f
GmARF8a	Glyma02g40650	auxin response factors	Nitrogen Fixation	Wang et al. 2015c
GmARF8b	Glyma14g38940	auxin response factors	Nitrogen Fixation	Wang et al. 2015c
NNC1	Glyma12g07800	AP2 transcription factor family	Nitrogen Fixation	Wang et al. 2014c
GmTORa	Glyma11g00480	target of rapamycin	Nitrogen Fixation	Um et al. 2013
GmTORb	Glyma01g45220	target of rapamycin	Nitrogen Fixation	Um et al. 2013
GmS6K1a	Glyma09g41010	phospholipid-transporting ATPase	Nitrogen Fixation	Um et al. 2013
GmS6K1b	Glyma18g44520	phospholipid-transporting ATPase	Nitrogen Fixation	Um et al. 2013
GmS6K1c	Glyma14g36660	phospholipid-transporting ATPase	Nitrogen Fixation	Um et al. 2013
GS52	Glyma16g04750	ecto-apyrase GS52	Nitrogen Fixation	Tanaka et al. 2011
IFS1	Glyma07g32330	isoflavone synthase 1	Nitrogen Fixation	Subramanian et al. 2006; Subramanian et al. 2004
IFS2	Glyma13g24200	isoflavone synthase 2	Nitrogen Fixation	Subramanian et al. 2006; Subramanian et al. 2004
NTS1/GmNARK/Rj7	Glyma12g04390	nodule autoregulation receptor kinase/Leucine-rich receptor-like protein kinase family protein	Nitrogen Fixation	Searle et al. 2003; Nishimura et al. 2002
GmNF-YA1b	Glyma19g38800	CCAAT-binding transcription factor genes	Nitrogen Fixation	Schaarschmidt et al. 2013
GmNF-YA1a	Glyma03g36140	CCAAT-binding transcription factor genes	Nitrogen Fixation	Schaarschmidt et al. 2013
GmNIC1	Glyma12g33660	CLAVATA3/ESR (CLE)-related protein NIC1	Nitrogen Fixation	Reid et al. 2013
GmUFD1a	Glyma06g01000	ubiquitin fusion degradation 1 family gene	Nitrogen Fixation	Reid et al. 2012
GmRIC1	Glyma13g36830	homology to CLE peptides	Nitrogen Fixation	Reid et al. 2011
GmRIC2	Glyma06g43680	homology to CLE peptides	Nitrogen Fixation	Reid et al. 2011
GmMAX1a	Glyma04g05510	SL synthesis enzymes/Cytochrome P450 subfamily	Nitrogen Fixation	Rehman et al. 2018
GmMAX4a	Glyma04g08910	SL synthesis enzymes/Beta beta-carotene 15 15'-dioxygenase and related enzymes	Nitrogen Fixation	Rehman et al. 2018
SGF14c	Glyma05g29080	14-3-3 proteins	Nitrogen Fixation	Radwan et al. 2012
SGF14l	Glyma08g12220	14-3-3 proteins	Nitrogen Fixation	Radwan et al. 2012
GmPT5	Glyma10g04230	inorganic phosphate transporter 1-4	Nitrogen Fixation	Qin et al. 2012
PHT1-1	Glyma10g33030	PHOSPHATE-TRANSPORTER1	Nitrogen Fixation	Lu et al. 2020a
PHT1-4	Glyma10g04230	PHOSPHATE-TRANSPORTER2	Nitrogen Fixation	Lu et al. 2020a
PHT1-11	Glyma14g36650	PHOSPHATE-TRANSPORTER3	Nitrogen Fixation	Lu et al. 2020a
PHR1	Glyma19g35080	PHOSPHATE-STARVATION-RESPONSE1	Nitrogen Fixation	Lu et al. 2020a
GmFWL1	Glyma09g31910	unknow protein	Nitrogen Fixation	Libault et al. 2010
GmBCH1	Glyma10g37560	beta-carotene hydroxylase BCH2	Nitrogen Fixation	Kim et al. 2013
GmBCH2	Glyma16g29790	beta-carotene hydroxylase BCH2	Nitrogen Fixation	Kim et al. 2013
GmBCH3	Glyma10g37560	beta-carotene hydroxylase BCH3	Nitrogen Fixation	Kim et al. 2013
GmNFR1α/Rj1	Glyma02g43860	nod-factor receptor 1a/LEUCINE-RICH REPEAT RECEPTOR-LIKE PROTEIN KINASE	Nitrogen Fixation	Indrasumunar et al. 2011
GmNFR5α/Rj5	Glyma11g06740	Nod factor receptor protein 5A/LEUCINE-RICH REPEAT RECEPTOR-LIKE PROTEIN KINASE	Nitrogen Fixation	Indrasumunar et al. 2010
GmNFR5β/Rj6	Glyma01g38560	Nod-factor receptor 5B/LEUCINE-RICH REPEAT RECEPTOR-LIKE PROTEIN KINASE	Nitrogen Fixation	Indrasumunar et al. 2010
Rj4	Glyma01g37060	a thaumatin-like protein	Nitrogen Fixation	Hayashi et al. 2014; Tang et al. 2016
VAMP721a	Glyma07g34900	members of the vesicle-associated membrane protein 721 family	Nitrogen Fixation	Gavrin et al. 2016
VAMP721d	Glyma09g02310	members of the vesicle-associated membrane protein 721 family	Nitrogen Fixation	Gavrin et al. 2016
UPS1-1	Glyma01g07120	ureide transporter	Nitrogen Fixation	Collier and Tegeder 2012
UPS1-2	Glyma02g12970	ureide transporter	Nitrogen Fixation	Collier and Tegeder 2012
SAT1	Glyma15g06680	basic helix–loop–helix	Nitrogen Fixation	Chiasson et al. 2014
GmPT7	Glyma14g36650	inorganic phosphate transporter 1-11	Nitrogen Fixation	Chen et al. 2019
GmAFB3A	Glyma19g27280	auxin signaling F-box 3 protein	Nitrogen Fixation	Cai et al. 2017
GmAFB3B	Glyma16g05500	auxin signaling F-box 3 protein	Nitrogen Fixation	Cai et al. 2017
GmTIR1a	Glyma02g17170	auxin receptor genes	Nitrogen Fixation	Cai et al. 2017
GmTIR1b	Glyma10g02630	auxin receptor genes	Nitrogen Fixation	Cai et al. 2017
GmTIR1c	Glyma19g39420	auxin receptor genes	Nitrogen Fixation	Cai et al. 2017
GmTIR1d	Glyma03g36770	auxin receptor genes	Nitrogen Fixation	Cai et al. 2017
GmVTL1a	Glyma05g25010	vacuolar iron transporter like (VTL) gene	Nitrogen Fixation	Brear et al. 2020
GmVTL1b	Glyma08g08120	vacuolar iron transporter like (VTL) gene	Nitrogen Fixation	Brear et al. 2020
GmMAX2	Glyma06g43000	SL synthesis enzymes	Nitrogen Fixation	Ahmad et al. 2020
GmD14a	Glyma17g35360	SL synthesis enzymes	Nitrogen Fixation	Ahmad et al. 2020
GmKAIa	Glyma05g21930	karrikins related	Nitrogen Fixation	Ahmad et al. 2020
GmKAIb	Glyma17g17910	karrikins related	Nitrogen Fixation	Ahmad et al. 2020
GmKAIc	Glyma01g39850	karrikins related	Nitrogen Fixation	Ahmad et al. 2020
E4/GmPHYA2	Glyma20g22160	phytochrome A gene 2	Fowering/Domestication	Liu et al. 2008; Yasutaka et al. 2013
GmCRY1a	Glyma04g11010	cryptochrome 1a	Flowering/Yield/Domestication	Zhang et al. 2008; Lyu et al. 2021
GmLHY1a	Glyma16g01980	LATE ELONGATED HYPOCOTYL	Flowering/Yield (plant architecture)/Stress resistance (drought)	Cheng et al. 2019
GmLHY1b	Glyma07g05410	LATE ELONGATED HYPOCOTYL	Flowering/Yield (plant architecture)/Stress resistance (drought)	Cheng et al. 2019
GmLHY2a	Glyma19g45030	LATE ELONGATED HYPOCOTYL	Flowering/Yield (plant architecture)/Stress resistance (drought)	Cheng et al. 2019
GmLHY2b	Glyma03g42260	LATE ELONGATED HYPOCOTYL	Flowering/Yield (plant architecture)/Stress resistance (drought)	Cheng et al. 2019
E1	Glyma06g23026	AP2/B3-like transcriptional factor family protein	Flowering/Domestication	Xia et al. 2012
GmCOL7a	Glyma10g42090	constans-like 7a	Flowering/Domestication	Wu et al. 2014
E2	Glyma10g36600	gigantea gene 3	Flowering/Domestication	Watanabe et al. 2011
E3/ GmPHYA3	Glyma19g41210	phytochrome A gene 3	Flowering/Domestication	Watanabe et al. 2009
Tof12/PPR3b	Glyma12g07861	pseudo-response-regulators (PRRs) homologs	Flowering/Domestication	Lu et al. 2020b
Tof11/PPR3a	Glyma11g15580	pseudo-response-regulators (PRRs) homologs	Flowering/Domestication	Lu et al. 2020b
GmGBP1	Glyma01g01190	transcriptional co-regulator SKIP/SNW protein	Flowering	Zhao et al. 2018
GmFT4	Glyma08g47810	flowering locus T gene 4	Flowering	Zhai et al. 2014a
GmCOL1a	Glyma08g28370	constans-like 1a	Flowering	Wu et al. 2014
GmCOL1b	Glyma18g51320	constans-like 1b	Flowering	Wu et al. 2014
GmSOC1b	Glyma09g40230	AGAMOUS-like 20	Flowering	Nan et al. 2014; Na et al. 2013
GmLFY1	Glyma04g37900	floral meristem identity control protein LEAFY (LFY)	Flowering	Nan et al. 2014; Meng et al. 2007
GmLFY2	Glyma06g17170	floral meristem identity control protein LEAFY (LFY)	Flowering	Nan et al. 2014
GmSOC1a	Glyma18g45780	AGAMOUS-like 20	Flowering	Nan et al. 2014
GmAP1	Glyma16g13070	K-box region and MADS-box transcription factor family protein	Flowering	Nan et al. 2014
GmFDL19	Glyma19g30230	bZIP transcription factor	Flowering	Nan et al. 2014
J	Glyma04g05280	protein early flowering 3a	Flowering	Lu et al. 2017a
GmFT1a	Glyma18g53680	flowering locus T gene 1a	Flowering	Liu et al. 2018
GmFT2a/E9	Glyma16g26660	flowering locus T gene 2a	Flowering	Kong et al. 2010
GmFT5a	Glyma16g04830	floweing locus T gene 5a	Flowering	Kong et al. 2010
GmLUX2	Glyma11g14490	EC component LUX ARRHYTHMO (LUX)	Flowering	Fang et al. 2021a
GmAGL1	Glyma02g45730	HVA22-LIKE PROTEINS	Flowering	Chi et al. 2017; Zeng et al. 2018
GmTOE4a	Glyma15g04930	AP2 domain/AP2 like gene	Flowering	Cao et al. 2015b
GmMS1	Glyma13g17440	encodes a kinesin protein	Male sterility	Fang et al. 2021b; Jiang et al. 2021; Nadeem et al. 2021
Pdh1	Glyma16g25580	dirigent (DIR) superfamily	Domestication (pod shattering)	Funatsuki et al 2014
SHAT1-5	Glyma16g02200	a NAC transcription factor	Domestication (pod shattering)	Dong et al. 2014
G	Glyma01g40650	CAAX amino-terminal protease protein	Domestication (dormancy)	Wang et al. 2018b
Hs1-1	Glyma02g43700 OR Glyma02g43680	calcineurin-like metallophosphoesterase transmembrane protein	Domestication (dormancy)	Sun et al. 2015; Jang et al. 2015
miR156b		microRNA	Yield (branching)/Flowering	Wang and Wang 2015; Sun et al. 2019; Cao et al. 2015b
miR482		microRNA	Nitrogen Fixation	Li et al. 2010
miR1515		microRNA	Nitrogen Fixation	Li et al. 2010
miR1512		microRNA	Nitrogen Fixation	Li et al. 2010
miR160		microRNA	Nitrogen Fixation	Nizampatnam et al. 2015; Turner et al. 2013
miR167		microRNA	Nitrogen Fixation	Wang et al. 2015c
miR172a		microRNA	Nitrogen Fixation/Stress resistance (abiotic stress)	Pan et al. 2016; Wang et al. 2016a
miR396		microRNA	Stress resisitance (biotic stress-SCN)	Noon et al. 2019
miR172c		microRNA	Stress resisitance (abiotic stresses-salt)/Flowering/	Wang et al. 2014c; Li et al. 2017c
